# Supplementary material for: Learnings from user feedback of a novel digital mental health assessment
Source: Front Psychiatry. 2022 Oct 20;13:1018095. doi: 10.3389/fpsyt.2022.1018095 (PMC9630572; doi:10.3389/fpsyt.2022.1018095)
Supplement: Supplementary file 1 [file Table_1.XLSX]

## Sheet: Contents
Tab number	Data
1	Novel digital assessment theme count
2	Question design, wording and flow themes overlap count
3	Homepage design and reminders theme overlap count
4	Results report theme overlap count
5	CIDI theme count
6	CIDI theme overlap count

## Sheet: 1
Feedback prompt	Positive or negative	Theme name	Frequency
Question design, wording and flow	Positive	Quality of assessment	183
		Quality of assesment flow	90
		Usability	79
		Wellbeing outcomes	7
		Results report	3
	negative	Quality of assessment	284
		Quality of assesment flow	103
		Functionality	44
		Usability	105
		Results report	15
Homepage and reminders	positive	Functionality	278
		Quality of assessment	3
		Wellbeing outcomes	2
		Quality of assessment flow	94
		Usability	500
	negative	Functionality	50
		Usability	11
		Quality of assessment flow	1
Results report	Positive	Usability	2
		accuracy	101
		report content	63
		delivery	24
		Wellbeing outcomes	145
	negative	delivery	40
		assessment content	40
		accuracy	92
		report content	310
		Functionality	5
		Wellbeing outcomes	228
		usability	17

## Sheet: 2
CONCAT POSITIVE	Frequency	CONCAT NEGATIVE	Frequency	CONCAT POSITIVE AND NEGATIVE	Frequency
-positive quality of assessment--positive quality of assessment flow-	33	-negative quality of assessment--negative usability-	50	-negative quality of assessment--negative usability-	46
-positive quality of assessment-	103	-negative quality of assessment-	178	-positive quality of assessment--positive quality of assessment flow-	31
-positive quality of assessment flow-	36	-negative usability-	44	-negative quality of assessment-	157
-positive wellbeing outcomes-	4	-negative assessment flow-	67	-negative usability-	38
-positive quality of assessment flow--positive usability-	12	-negative functionality-	28	-negative assessment flow-	46
-positive quality of assessment--positive usability-	35	-negative quality of assessment--negative assessment flow--negative functionality-	1	-negative functionality-	23
-positive quality of assessment--positive quality of assessment flow--positive usability-	9	-negative quality of assessment--negative assessment flow--negative functionality--negative usability-	1	-positive quality of assessment-	84
-positive wellbeing outcomes--positive quality of results report-	1	-negative quality of assessment--negative assessment flow-	29	-quality of questions CIDI--quality of assessment flow CIDI--acceptibility CIDI--positive quality of assessment flow-	1
-positive quality of assessment--positive wellbeing outcomes-	2	negative quality of the results report	6	-positive quality of assessment--negative quality of assessment-	8
-positive usability-	23	-negative quality of assessment-negative quality of the results report	8	-quality of assessment flow CIDI-	3
-positive quality of results report-	1	-negative quality of assessment--negative functionality-	11	-positive quality of assessment flow-	25
-positive quality of assessment--positive quality of results report-	1	-negative assessment flow--negative usability-	2	-quality of questions CIDI--acceptibility CIDI-	23
		-negative quality of assessment--negative assessment flow--negative usability-	3	-positive quality of assessment--negative functionality-	1
		-negative quality of assessment--negative functionality--negative usability-	2	-negative quality of assessment--negative assessment flow--negative functionality-	1
		-negative functionality--negative usability-	1	-positive quality of assessment--negative quality of assessment--negative usability-	1
		-negative usability-negative quality of the results report	1	-positive wellbeing outcomes-	3
				-negative quality of assessment--negative assessment flow--negative functionality--negative usability-	1
				-positive quality of assessment flow--positive usability-	10
				-positive quality of assessment flow--negative assessment flow-	4
				-negative quality of assessment--negative assessment flow-	27
				-positive quality of assessment--positive quality of assessment flow--negative quality of assessment-	1
				-quality of questions CIDI--acceptibility CIDI--negative quality of assessment--negative usability-	1
				-positive quality of assessment--positive usability-	25
				-positive quality of assessment--positive quality of assessment flow--positive usability-	6
				negative quality of the results report	6
				-quality of questions CIDI-	15
				-positive wellbeing outcomes--positive quality of results report-	1
				-negative quality of assessment-negative quality of the results report	8
				-acceptibility CIDI-	8
				-acceptibility CIDI--positive quality of assessment flow-	2
				-quality of assessment flow CIDI--positive quality of assessment--positive usability-	1
				-negative quality of assessment--negative functionality-	10
				-quality of questions CIDI--acceptibility CIDI--negative usability-	3
				-positive quality of assessment--positive usability--negative assessment flow-	4
				-acceptibility CIDI--positive wellbeing outcomes-	1
				-quality of assessment flow CIDI--acceptibility CIDI-	4
				-positive quality of assessment--positive wellbeing outcomes-	2
				-positive usability-	17
				-acceptibility CIDI--negative quality of assessment--negative usability-	1
				-acceptibility CIDI--negative quality of assessment-	2
				-negative assessment flow--negative usability-	2
				-positive quality of assessment flow--negative quality of assessment-	1
				-negative quality of assessment--negative assessment flow--negative usability-	3
				-positive quality of assessment--positive usability--negative functionality-	2
				-quality of questions CIDI--acceptibility CIDI--positive usability-	1
				-negative quality of assessment--negative functionality--negative usability-	2
				-quality of questions CIDI--acceptibility CIDI--negative assessment flow-	1
				-acceptibility CIDI--positive usability-	2
				-positive quality of assessment--positive usability--negative quality of assessment-	3
				-quality of assessment flow CIDI--acceptibility CIDI--negative assessment flow-	1
				-positive quality of assessment--negative usability-	1
				-positive usability--negative functionality-	2
				-quality of questions CIDI--acceptibility CIDI--positive quality of assessment--negative usability-	1
				-negative functionality--negative usability-	1
				-positive usability--negative quality of assessment--negative functionality-	1
				-quality of questions CIDI--quality of assessment flow CIDI--acceptibility CIDI-	1
				-quality of questions CIDI--negative assessment flow-	1
				-positive quality of results report-	1
				-positive quality of assessment--negative assessment flow-	6
				-quality of questions CIDI--negative quality of assessment--negative assessment flow-	1
				-quality of questions CIDI--acceptibility CIDI--negative quality of assessment-	1
				-positive quality of assessment--positive quality of assessment flow--positive usability--negative quality of assessment--negative assessment flow-	1
				-positive quality of assessment flow--negative usability-	1
				-positive quality of assessment flow--negative quality of assessment--negative usability-	1
				-positive quality of assessment flow--positive usability--negative quality of assessment-	2
				-quality of questions CIDI--quality of assessment flow CIDI--negative quality of assessment-	1
				-quality of assessment flow CIDI--negative assessment flow-	1
				-positive quality of assessment--positive quality of assessment flow--negative assessment flow-	1
				-negative usability-negative quality of the results report	1
				-quality of questions CIDI--negative quality of assessment-	1
				-acceptibility CIDI--positive quality of assessment-	1
				-quality of questions CIDI--positive quality of assessment flow--negative quality of assessment-	1
				-positive quality of assessment--positive quality of results report-	1
				-positive quality of assessment--positive quality of assessment flow--positive usability--negative assessment flow-	1
				-quality of assessment flow CIDI--positive quality of assessment--positive quality of assessment flow--positive usability--negative assessment flow-	1

## Sheet: 3
CONCAT POSITIVE	Frequency	CONCAT NEGATIVE	Frequency	CONCAT POSITIVE AND NEGATIVE	Frequency
-postive functionality--postive usability-	169	-negative functionality-	49	-postive functionality--postive usability-	155
-postive functionality--postive assessment flow--postive usability-	11	-negative usability-	10	-postive functionality--postive usability--negative functionality-	10
-postive functionality-	90	-negative functionality--negative usability-	1	-postive functionality--postive assessment flow--postive usability-	10
-postive usability-	282	-negative assessment flow-	1	-postive functionality-	85
-postive assessment flow--postive usability-	37			-postive usability--negative functionality-	10
-postive assessment flow-	37			-postive usability-	270
-postive functionality--postive assessment flow-	8			-postive assessment flow--postive usability-	36
-postive quality of assessment--postive usability-	1			-negative functionality-	22
-postive quality of assessment-	1			-postive assessment flow-	37
-postive wellbeing outcomes-	2			-postive functionality--postive assessment flow-	8
-postive quality of assessment--postive assessment flow-	1			-negative usability-	4
				-postive assessment flow--postive usability--negative functionality-	1
				-postive usability--negative usability-	2
				-postive functionality--negative functionality-	5
				-postive functionality--postive usability--negative usability-	4
				-postive quality of assessment--postive usability-	1
				-postive functionality--postive assessment flow--postive usability--negative functionality-	1
				-negative functionality--negative usability-	1
				-postive quality of assessment-	1
				-acceptibility CIDI-	1
				-negative assessment flow-	1
				-postive wellbeing outcomes-	2
				-postive quality of assessment--postive assessment flow-	1

## Sheet: 4
CONCAT NEGATIVE	Frequency	CONCAT POSITIVE	Frequency	CONCAT NEGATIVE AND POSITIVE	Frequency
-negative wellbeing outcomes-	116	-positive accuracy-	74	-negative wellbeing outcomes--positive accuracy-	10
-negative report content-	185	-positive wellbing outcomes-	99	-negative report content-	161
-negative report content--negative wellbeing outcomes-	80	-positive report content-	37	-positive accuracy-	43
-negative acccuracy--negative wellbeing outcomes-	9	-positive accuracy--positive report content--positive wellbing outcomes-	3	-positive wellbing outcomes-	67
-negative acccuracy--negative report content--negative wellbeing outcomes-	4	-positive delivery-	7	-negative report content--negative wellbeing outcomes-	65
-negative delivery-	17	-positive delivery--positive wellbing outcomes-	7	-negative acccuracy--negative wellbeing outcomes--positive wellbing outcomes-	2
-negative assessment content-	8	-positive accuracy--positive wellbing outcomes-	21	-negative wellbeing outcomes-	93
-negative assessment content--negative report content--negative wellbeing outcomes-	1	-positive report content--positive delivery-	7	-negative report content--positive report content-	4
-negative acccuracy-	41	-positive accuracy--positive report content-	2	-negative acccuracy--negative report content--negative wellbeing outcomes-	3
-negative acccuracy--negative report content-	8	-positive report content--positive wellbing outcomes-	12	-positive report content-	28
-negative delivery--negative report content-	7	-positive usability-	1	-negative delivery-	14
-negative assessment content--negative report content-	5	-positive accuracy--positive delivery-	1	-negative assessment content-	7
-negative assessment content--negative acccuracy-	19			-negative assessment content--negative report content--negative wellbeing outcomes-	1
-negative assessment content--negative acccuracy--negative report content--negative usability-	2			-negative acccuracy-	31
-negative assessment content--negative acccuracy--negative report content--negative wellbeing outcomes-	1			-negative acccuracy--negative report content-	7
-negative assessment content--negative acccuracy--negative report content-	2			-negative acccuracy--positive wellbing outcomes-	7
-negative report content--negative usability-	6			-negative delivery--negative report content-	5
-negative assessment content--negative wellbeing outcomes-	1			-negative report content--positive accuracy-	9
-negative acccuracy--negative usability-	4			-negative assessment content--negative report content--positive accuracy-	1
-negative functoinality-	5			-negative report content--negative wellbeing outcomes--positive accuracy-	7
-negative delivery--negative wellbeing outcomes-	8			-negative assessment content--negative acccuracy-	18
-negative delivery--negative report content--negative wellbeing outcomes-	6			-positive accuracy--positive report content--positive wellbing outcomes-	2
-negative usability-	4			-negative assessment content--negative report content-	3
-negative delivery--negative acccuracy--negative report content--negative wellbeing outcomes-	1			-negative assessment content--negative acccuracy--negative report content--negative usability-	2
-negative assessment content--negative acccuracy--negative wellbeing outcomes-	1			-negative acccuracy--negative wellbeing outcomes-	7
-negative delivery--negative report content--negative usability-	1			-negative assessment content--negative acccuracy--negative report content--negative wellbeing outcomes-	1
				-negative assessment content--negative acccuracy--negative report content-	2
				-positive delivery-	3
				-negative wellbeing outcomes--positive wellbing outcomes-	5
				-positive delivery--positive wellbing outcomes-	5
				-positive accuracy--positive wellbing outcomes-	18
				-positive report content--positive delivery-	6
				-negative report content--negative usability-	6
				-negative acccuracy--positive accuracy-	2
				-negative delivery--negative report content--positive wellbing outcomes-	2
				-negative assessment content--negative wellbeing outcomes-	1
				-negative acccuracy--negative usability-	4
				-negative functoinality-	5
				-negative delivery--negative wellbeing outcomes-	6
				-positive accuracy--positive report content-	2
				-positive report content--positive wellbing outcomes-	9
				-negative delivery--negative report content--negative wellbeing outcomes-	5
				-negative delivery--positive delivery-	1
				-negative report content--positive wellbing outcomes-	6
				-negative report content--negative wellbeing outcomes--positive report content-	1
				-acceptability CIDI-	1
				-lanuage CIDI-	0
				-negative usability-	3
				-negative wellbeing outcomes--positive delivery-	0
				-negative report content--positive accuracy--positive report content-	0
				-negative delivery--negative report content--negative wellbeing outcomes--positive usability-	1
				-negative report content--negative wellbeing outcomes--positive delivery-	1
				-negative report content--negative wellbeing outcomes--positive wellbing outcomes-	4
				-negative wellbeing outcomes--positive report content-	4
				-negative acccuracy--negative report content--positive accuracy-	1
				-negative delivery--negative acccuracy--negative report content--negative wellbeing outcomes--positive accuracy-	0
				-negative report content--positive report content--positive delivery-	1
				-negative delivery--negative wellbeing outcomes--positive delivery-	0
				-negative delivery--negative wellbeing outcomes--positive accuracy-	1
				-negative report content--positive delivery-	1
				-negative assessment content--negative acccuracy--positive delivery-	1
				-negative delivery--positive wellbing outcomes-	2
				-negative acccuracy--positive report content-	0
				-negative wellbeing outcomes--positive usability-	0
				-negative assessment content--negative acccuracy--negative wellbeing outcomes-	1
				-positive accuracy--positive delivery-	1
				-acceptability CIDI--negative report content-	0
				-negative delivery--negative report content--negative usability-	1

## Sheet: 5
Theme name	Frequency
Acceptability	58
Quality of assessment content	54
Quality of the assessment flow	31

## Sheet: 6
CONCAT THEMES	Frequency
-CIDI acceptability-CIDI quality of assessment content-	32
-CIDI acceptability	18
-CIDI quality of assessment content-	19
-CIDI acceptability-CIDI quality of assessment content--CIDI quality of assessment flow-	2
-CIDI quality of assessment flow-	6
-CIDI acceptability-CIDI quality of assessment flow-	6
-CIDI quality of assessment content--CIDI quality of assessment flow-	1
